# Supplementary material for: ATG8f Interacts with Chilli Veinal Mottle Virus 6K2 Protein to Limit Virus Infection
Source: Viruses. 2023 Nov 26;15(12):2324. doi: 10.3390/v15122324 (PMC10747504; doi:10.3390/v15122324)
Supplement: Supplementary file 1 [file viruses-15-02324-s001.zip]

Archive with 1 entries (1 files):
- viruses-2740828-supplementary.pdf
